# Supplementary material for: Phosphatidylethanolamine Improves Postnatal Growth Retardation by Regulating Mucus Secretion of Intestinal Goblet Cells in Piglets
Source: Animals (Basel). 2024 Apr 16;14(8):1193. doi: 10.3390/ani14081193 (PMC11047706; doi:10.3390/ani14081193)
Supplement: Supplementary file 1 [file animals-14-01193-s001.zip]

Archive with 1 entries (1 files):
- animals-2834235-supplementary.pdf
